# Supplementary material for: External Model Performance Evaluation of Twelve Infliximab Population Pharmacokinetic Models in Patients with Inflammatory Bowel Disease
Source: Pharmaceutics. 2021 Aug 31;13(9):1368. doi: 10.3390/pharmaceutics13091368 (PMC8468301; doi:10.3390/pharmaceutics13091368)
Supplement: Supplementary file 1 [file pharmaceutics-13-01368-s001.zip]

Archive with 1 entries (1 files):
- pharmaceutics-1343942-supplementary.pdf
